# Supplementary material for: Assessing the occurrence and status of wheat in late Neolithic central China: the importance of direct AMS radiocarbon dates from Xiazhai
Source: Veg Hist Archaeobot. 2019 Jun 3;29(1):61–73. doi: 10.1007/s00334-019-00732-7 (PMC6942569; doi:10.1007/s00334-019-00732-7)
Supplement: Supplementary file 1 — Supplementary material 1 (XLSX 204 kb) [file 334_2019_732_MOESM1_ESM.xlsx]

## Sheet: Sheet1
Sample No.	Period	sample vol (L)	flot weight (g)	Oryza sativa grain	Oryza sativa frag	Oryza sativa embryon	Oryza sativa spikelet base	Oryza sativa in total	Setaria italica grain	Setaria italica frag	Setaria italica grain immature	Setaria italica in total	Panicum miliaceum grain	Panicum miliaceum frag	Panicum miliaceum immature	Panicum miliaceum in total	Triticum aestivum grain	Triticum aestivum frag	Tritricum rachis	Triticum aestivum in total	Hordeum vulgare grain	Glycine max/soja	Glycine max/soja frags	Glycine max/soja in total	Cereals in total	Vitis sp.	Crataegus sp.	Broussonetia papyrifera	Sambucus williamsii	Vatica sp.	Amygdalus sp.	Cucurbitaceae	Nut meat frags	Husk frags	Fruits in total	Setaria sp.	Panicum sp.	Panicoideae	Agrostis sp.	Pooideae	Eleusine indica	Poaceae	Poaceae frag	Grasses in total	Scirpus sp.	Polygonaceae	Chenopodium sp.	Amaranthaceae	Solanaceae
Y6	Yangshao	4	0.05
H1021	Yangshao	5	0.12										2			2									2
H1028	Yangshao	10	0.22						2			2	1			1									3
H1068	Yangshao	9	0.25
H1086	Yangshao	9	0.05														1			1					1
H1233	Yangshao	7	0.14						1			1	1			1									2											1								1
H2247	Yangshao	11	2.73						10	54		64	191	164	10	365									429																						6
H2260	Yangshao	13	0.56						1			1	1			1									2											1								1
H2307	Yangshao	7.5	0.2
H2309	Yangshao	11	1.28																																						4			4			11
H2336	Yangshao	9	0.04
H1274	Shijiahe	7.5	0.05
H2254	Shijiahe	7.5	0.05
H2301	Shijiahe	9	0.42						2			2													2
H2315	Shijiahe	12	0.26
H2321	Shijiahe	10	0.12															1		1					1
H2328	Shijiahe	12	1.1
H2339	Shijiahe	20	0.99																																			1						1			1
H2465	Shijiahe	8	0.11
H2468②	Shijiahe	8	0.41
H2468③	Shijiahe	9	0.5
H2469	Shijiahe	7	0.19							1		1													1
H2473	Shijiahe	15	8.41							1		1									2				3
H2474	Shijiahe	10	0.89
H2475	Shijiahe	10	2.76																																												3
H2479	Shijiahe	8	0.14							1		1													1
H2480	Shijiahe	8	0.13
H2484	Shijiahe	10	0.18
H2488	Shijiahe	8	0.09
H2489	Shijiahe	10	0.28						1			1													1											1								1			1
H2490	Shijiahe	7	0.09
H2497	Shijiahe	9	0.39		1			1	1			1					1	1		2					4
H2498	Shijiahe	12	0.1
H2509	Shijiahe	9	2.09						1	1		2	1			1									3
H2513	Shijiahe	10	2						1			1													1											1								1			1
H2521	Shijiahe	10	3.1						1			1													1
H2522	Shijiahe	10	0.1
H2528	Shijiahe	6	1.85															1		1					1																						1
H2529	Shijiahe	13	1.89								1	1													1																						2
H2531①	Shijiahe	9	0.99						1			1													1												1							1
H2531②	Shijiahe	7	1.3
H2537	Shijiahe	9	0.63														1			1					1
H2539	Shijiahe	10	0.03																1	1					1
H2542	Shijiahe	11	0.49																																												1
H2544	Shijiahe	13	2.34						1			1													1
H2547	Shijiahe	9	0.68																																			1						1
H2551	Shijiahe	10	1.2
H2552	Shijiahe	10	2.17	1				1	10	23	26	59	1			1									61											4	1	1						6
H2554	Shijiahe	9	0.84										1			1		1		1					2
H2586	Shijiahe	5	0.01
H2587	Shijiahe	9	0.68
H2591	Shijiahe	10	0.97																																												18
H2603	Shijiahe	8	1.24
H2613	Shijiahe	9	0.27																																												1
H2614	Shijiahe	6	0.18																																			1						1			1
H2616	Shijiahe	9	0.52
H2620	Shijiahe	10	0.16
H2621	Shijiahe	9.5	0.14																																												1
H2623	Shijiahe	9	0.23
H2624	Shijiahe	7	0.43						1			1													1
H2625	Shijiahe	9	3.71		3			3		1		1													4																						3
H2626	Shijiahe	9	0.15
H2627	Shijiahe	9	0.18
H2630	Shijiahe	10	0.05
H2652	Shijiahe	8	0.07
H2653	Shijiahe	7	0.09
H2657	Shijiahe	9	1.29																																												1
H2658	Shijiahe	9	1.2																																												1
H2659	Shijiahe	7	1.5							1		1													1
H2660	Shijiahe	7	0.03
H2661	Shijiahe	7	0.26
H2663	Shijiahe	8	1.48
H2671	Shijiahe	8	2.59																																										1		1
H2675	Shijiahe	10	0.03						1	1		2													2
H2678	Shijiahe	9	1.89							1		1													1
H2687	Shijiahe	7	0.02
H2693	Shijiahe	6	0.17						2			2													2
H2704	Shijiahe	7	0.38						1			1													1
H2742	Shijiahe	10	0.02
H2744	Shijiahe	19	3.74							1		1													1
H2747	Shijiahe	5	0.06
H2765	Shijiahe	7	0.02
H2767	Shijiahe	7	0.16
H2773	Shijiahe	10	0.44						1	1		2					1			1					3
H2779	Shijiahe	7	0.04																																										1
H2780	Shijiahe	8	0.3						3			3													3
H2789	Shijiahe	10	0.05
H2794	Shijiahe	7	0.07
H2795	Shijiahe	10	0.13	1				1		1		1													2
H2796	Shijiahe	6	0.28
H2808	Shijiahe	11	0.21
H2809	Shijiahe	7	0.07
H2810	Shijiahe	7	0.1	1				1	1			1													2																						1
H2833	Shijiahe	10	0.04															1		1					1
H2837	Shijiahe	8	0.83
H2838	Shijiahe	10	0.12							1		1													1
H2846	Shijiahe	10	0.29
H2850	Shijiahe	8	0.09														2			2					2
H2867	Shijiahe	7.5	0.13						1			1													1
H2868	Shijiahe	10	0.01
H2870	Shijiahe	7	0.04
H2885	Shijiahe	9	0.01
H2891	Shijiahe	8.5	0.1
H2907	Shijiahe	6	0.07
H2909	Shijiahe	8	0.06
M174	Shijiahe	12	0.11							1		1													1
G15	Longshan	15	0.04
H121	Longshan	9	0.45
H122	Longshan	22	0.75						9			9													9	1									1							7	70	77		1
H1235	Longshan	9	0.31																										1						1
H1237	Longshan	7	0.55																																	1								1
H1257	Longshan	8	0.02
H1278	Longshan	8	0.49
H141	Longshan	14	0.2							1		1					1			1					2
H143	Longshan	12	0.23
H148	Longshan	13	0.01
H15	Longshan	11	0.26
H155	Longshan	13	0.06															1		1					1
H161	Longshan	12	0.11						2	1		3	1			1									4
H161①	Longshan	9	0.07
H171	Longshan	21	1.07
H173	Longshan	9	0.07
H18③	Longshan	11	0.86						2			2	1			1									3													1						1
H189	Longshan	396	6.37						14	4		18	1			1	1			1					20				1						1
H189②	Longshan	10	0.05
H19	Longshan	48	2.31							7		7					1			1					8			1							1
H191	Longshan	8	0.02
H198	Longshan	39	0.65							1		1					1			1					2																						1
H20	Longshan	20	0.38						1			1	1			1									2
H20③	Longshan	15	0.2							2		2													2
H208	Longshan	10	0.76
H209	Longshan	13	0.16							2		2					1			1					3
H212	Longshan	11	0
H215	Longshan	12	0.12
H221	Longshan	13	0.55
H229	Longshan	12	0.06																																												1
H232	Longshan	53	3.76						23			23						1		1					24											1	1							2
H233	Longshan	33	1.01
H234	Longshan	13	0.16
H236	Longshan	13	0.31
H244	Longshan	11	3.75																			1		1	1
H248	Longshan	8
H249	Longshan	10	0.06
H252	Longshan	15	0.8
H253	Longshan	12	0.11	1				1					1			1									2
H254	Longshan	15	0.26						2			2					1			1					3
H255	Longshan	8	8						1			1					2	2		4					5
H271	Longshan	34	0.75						1	3		4		1		1									5
H2769	Longshan	10	0.54		1			1		1		1													2
H284	Longshan	11	0.02
H2855	Longshan	9	0.1	1	2			3										1		1					4
H287	Longshan	22	1.31						1	1		2													2
H290	Longshan	22	0.11
H317	Longshan	12	0.07
H323	Longshan	22	0.28
H324	Longshan	11	0.19
H325	Longshan	15	2.12
H327	Longshan	10	0.03
H328	Longshan	7	0.04
H33	Longshan	13	0.08
H343	Longshan	9	0.07
H36	Longshan	10	0.04
H39	Longshan	12	0.02
H40	Longshan	23	1.25
H400	Longshan	9	1.87
H40①	Longshan	32	1.29						3			3													3
H40②	Longshan	10	0.13
H415	Longshan	13	2.47							3		3													3
H419	Longshan	12	0.45
H47	Longshan	13	0.02
H50	Longshan	28	0.5						4	3		7													7													1						1
H51	Longshan	14	1.04						1	3		4													4
H53	Longshan	11	0.04
H540	Longshan	15	5.98						7			7													7
H57	Longshan	12	0.13
H573	Longshan	12	4.94
H58	Longshan	15	0.11
H593	Longshan	10	0.5						2			2													2
H61③	Longshan	12	19
H62	Longshan	10	0.19
H661	Longshan	9	1.18						1	2		3					1	1		2					5
H68④	Longshan	12	0.11
H77	Longshan	11	1.44	1	1			2	3			3													5													1						1			1
H85	Longshan	13	0.1
H86	Longshan	37	5.55	2	3			5	20			20	5	7		12						1		1	38												2							2
H866	Longshan	13	0.19
H88	Longshan	27	0.23						2			2													2
H90①	Longshan	17	0.58							1		1													1												1							1
H91	Longshan	13	0.37
H93	Longshan	11	0.02
H95	Longshan	21	0.43
M14	Longshan	3	0.01
M21	Longshan	2	0.05
M8	Longshan	0.2	0
W1	Longshan	4	0.36
W19	Longshan	8	0.27																																	1								1
W21	Longshan	23	0.01
W22	Longshan	13	0.02
W23	Longshan	10	0.04
W25	Longshan	10	0.03
W29	Longshan	12	0.01															1		1					1
W35	Longshan	9	0.03
W37	Longshan	10	0.01
W40	Longshan	9	0.01
W41	Longshan	9	0.09
G37	Eastern Zhou	8	0.5						25			25					14	19		33					58
G41	Eastern Zhou	5	2.1						5	6		11					1	1		2					13
G42	Eastern Zhou	8.5	1.7						4			4					2			2					6											1								1			1
G5①	Eastern Zhou	16	0.7						2			2					1	9		10					12
H1001	Eastern Zhou	6	0.1
H1007	Eastern Zhou	8	0.5						2			2					1	4		5					7																						1
H1008	Eastern Zhou	13	2.5															1		1					1	1									1												1
H1015	Eastern Zhou	7	0.1						2			2					1			1					3
H1017	Eastern Zhou	8	0.3
H1025	Eastern Zhou	8	0.3
H1046	Eastern Zhou	7	0.4						2			2													2
H1052	Eastern Zhou	8	0.3	1				1	4			4													5											3								3			1
H1053	Eastern Zhou	5	0.2						1			1					1			1					2
H1065	Eastern Zhou	8	0.1
H1066	Eastern Zhou	6	0.3						8			8					9	8		17					25
H1067	Eastern Zhou	8	0.9						62	65		127	1			1	2	17		19					147											7								7			2
H1069	Eastern Zhou	13	0.8						12			12					8	7		15					27																						1
H1071	Eastern Zhou	8	0.1
H1074	Eastern Zhou	8	0.2							1		1						3		3					4
H1075	Eastern Zhou	8	0.2
H1097	Eastern Zhou	19	6.6						21			21					3	26		29					50											1								1			5
H1099	Eastern Zhou	8	2.8		1	1		2									7			7		1	10	11	20	1								1	2
H1100	Eastern Zhou	17	13.8		1			1	104		1	105					1	1		2		1		1	109
H1109	Eastern Zhou	8	0.2						4			4					5			5					9
H1113	Eastern Zhou	7	0.1
H1120	Eastern Zhou	12	0.2						2			2						2		2					4
H1124	Eastern Zhou	8	0.4														2			2					2				1						1
H1132	Eastern Zhou	8	0.1
H1133	Eastern Zhou	8	0.1
H1136	Eastern Zhou	8	0.2						1			1						1		1					2
H1144	Eastern Zhou	8	0.1
H1152	Eastern Zhou	8	2						18			18					92	20		112					130
H1161	Eastern Zhou	8	0.7						3		1	4					7			7					11
H1170	Eastern Zhou	7	0.1						1			1						1		1					2
H1174	Eastern Zhou	8	0.1
H1182	Eastern Zhou	8	0.1
H1183	Eastern Zhou	8	0.1														1			1					1
H1183①	Eastern Zhou	8	0.1																																			1						1
H1185	Eastern Zhou	8	0.1
H1186	Eastern Zhou	8	0.2
H1193	Eastern Zhou	8	3.5	2				2	27		2	29					5			5					36
H1199	Eastern Zhou	8	0.1
H1205	Eastern Zhou	8	0.1
H1207	Eastern Zhou	8	1.7						59			59					1	6		7					66
H1210	Eastern Zhou	8	0.1																																												1
H1227①	Eastern Zhou	8	0.2							3		3													3
H1229	Eastern Zhou	8	0.6						9			9					3			3					12											4								4
H126	Eastern Zhou	16	0.4														9	11		20					20
H1268	Eastern Zhou	8	0.2						1			1													1
H1282	Eastern Zhou	8	0.2						1			1					1			1					2																						1
H1285	Eastern Zhou	8	0.1															1		1					1
H1288	Eastern Zhou	16	0.4						3	1		4													4											1								1
H1294	Eastern Zhou	8	0.2
H1317	Eastern Zhou	8	0.1						3			3					4			4					7
H1318①	Eastern Zhou	8	0.1															2		2					2
H1318②	Eastern Zhou	8	0.3
H1319	Eastern Zhou	8	0.1														2			2					2
H1324	Eastern Zhou	8	0.1														1			1					1
H1327	Eastern Zhou	8	0.1
H1329	Eastern Zhou	8	0.3							1		1						2		2					3
H1332	Eastern Zhou	7	0.2						1			1					3			3					4
H1333	Eastern Zhou	8	3.6						10			10					1			1					11
H1339	Eastern Zhou	6	0.3														2			2					2
H1344	Eastern Zhou	8	0.2								1	1													1
H1347	Eastern Zhou	8	0.1														1			1					1
H1348	Eastern Zhou	6	0.1														1			1					1
H1349	Eastern Zhou	8	0.1
H1350	Eastern Zhou	8	0.1
H1351	Eastern Zhou	8	0.5
H1352	Eastern Zhou	8	0.1							1		1													1
H1354	Eastern Zhou	16	0.2
H1361	Eastern Zhou	7	0.2
H1362	Eastern Zhou	8	0.3						43	10		53													53											4								4
H144	Eastern Zhou	24	0.8						2			2						11		11			2	2	15
H1498	Eastern Zhou	8	0.3														4			4					4	1									1
H1505	Eastern Zhou	16	0.3						7	5		12					5	2		7					19																						1
H1507	Eastern Zhou	16	0.5						9	1		10					4	2		6					16																						1
H1508	Eastern Zhou	8	0.5						2			2													2
H1527	Eastern Zhou	8	0.8						2			2					2	8		10					12
H1531	Eastern Zhou	8	0.1						2			2													2
H1533	Eastern Zhou	9	0.2						3			3						1		1					4
H1546	Eastern Zhou	8	0.1															5		5					5
H1548	Eastern Zhou	16	1.7						3			3					23	87		110					113
H1552	Eastern Zhou	8	0.1
H1555	Eastern Zhou	8	0.1						1			1													1
H1557	Eastern Zhou	8	0.3																																												1
H1558	Eastern Zhou	8	0.1															1		1					1											1								1
H1563	Eastern Zhou	8	0.1							1		1													1																						1
H1564	Eastern Zhou	8	0.1						1			1													1
H1568	Eastern Zhou	8	0.2						1			1					3			3	3				7
H1569	Eastern Zhou	8	0.6						3			3					1	1		2					5								2		2
H157	Eastern Zhou	9	1.1						8			8					2	10		12		1		1	21																						20
H1576	Eastern Zhou	8								1		1						2		2					3
H1582	Eastern Zhou	8	0.1							1		1													1
H1583	Eastern Zhou	8	0.1
H1588	Eastern Zhou	8	0.1						1			1													1
H1594	Eastern Zhou	10	0.6						12			12						8		8		2		2	22
H1600	Eastern Zhou	8	0.1
H1601	Eastern Zhou	8	0.1															1		1			1	1	2
H1602	Eastern Zhou	8	0.2						3			3													3
H1618	Eastern Zhou	8	0.3						8			8					2			2					10
H1622	Eastern Zhou	8	0.2						4			4									1				5
H1623	Eastern Zhou	8	0.6						10			10					3	9		12					22
H1627	Eastern Zhou	8	0.8						38	31		69					35	105		140					209	2									2												1
H1628	Eastern Zhou	8	0.1							2		2					1			1					3
H1629	Eastern Zhou	8	0.1							1		1													1
H1631	Eastern Zhou	8	3						12			12					3			3					15											1								1
H1639	Eastern Zhou	8	0.2
H1641	Eastern Zhou	8	0.3							2		2					3			3					5
H1643	Eastern Zhou	8	0.4						3			3					1	3		4					7
H1650	Eastern Zhou	8	1						6			6					2			2					8
H1651	Eastern Zhou	8	0.1	1				1																	1
H1652	Eastern Zhou	8	0.1						1			1													1
H1654	Eastern Zhou	8	0.8						9	11		20						6		6					26																						8
H1655	Eastern Zhou	8	0.1
H1664	Eastern Zhou	8	0.1							1		1													1																						28
H1668	Eastern Zhou	8	0.7						18	6		24					2			2					26											3								3
H1677	Eastern Zhou	7	0.4
H1772	Eastern Zhou	8	0.4						5			5													5
H1791	Eastern Zhou	6	0.3														1	5		6					6
H183	Eastern Zhou	8	0.1														1			1					1
H184	Eastern Zhou	8	0.1
H1842	Eastern Zhou	7	0.3							1		1													1
H187	Eastern Zhou	8	1.6						1			1					2	7		9					10																						1
H195	Eastern Zhou	8	0.2						2			2						2		2					4
H21	Eastern Zhou	24	0.7						4			4					16	23		39					43																						2
H2201	Eastern Zhou	8	0.2							1		1					5	2		7					8
H222	Eastern Zhou	8	2.2						9			9	4			4	3	11		14					27												1							1
H2220	Eastern Zhou	7	0.1						2			2						1		1		1		1	4
H2232	Eastern Zhou	8	2.7						12	3		15						8		8					23											7								7			1
H2233	Eastern Zhou	10	1.1						5			5					1			1					6											3		1						4			7
H2234	Eastern Zhou	11	0.4						5			5					25	7		32					37
H2246	Eastern Zhou	10	0.1						1			1					1			1					2
H2249	Eastern Zhou	14	0.3														1	2		3					3																						1
H2250	Eastern Zhou	7	0.5						3			3						3		3					6
H2252	Eastern Zhou	10.5	0.2
H2258	Eastern Zhou	5	5.2						4			4					5	8		13		4		4	21																						1
H2261	Eastern Zhou	7	0.3														1	5		6					6																						1
H2262	Eastern Zhou	8	0.1														1			1					1																						1
H2266	Eastern Zhou	11	0.3														1			1					1
H2267	Eastern Zhou	9	0.1
H2273	Eastern Zhou	8	0.1
H2275	Eastern Zhou	8	0.3														1	7		8					8
H2277	Eastern Zhou	11	0.1						1			1										1		1	2							1			1
H2278	Eastern Zhou	9	1.3						5			5					3	5		8					13											6								6			1		1
H2285	Eastern Zhou	7	0.2																																										1		1
H2286	Eastern Zhou	10	1.8																																												2
H2291	Eastern Zhou	8	0.3						1			1													1
H2296	Eastern Zhou	13	0.3															4		4					4
H2297	Eastern Zhou	9.5	0.1						1			1													1
H2300	Eastern Zhou	8	0.3						4			4					3			3					7																						3
H2303	Eastern Zhou	8	0.2						1			1					5			5					6
H2304	Eastern Zhou	8	0.1
H2317	Eastern Zhou	7	0.5						2			2					1	2		3					5
H2319	Eastern Zhou	8	0.1						1			1													1
H2320	Eastern Zhou	11	0.7						2			2													2											1								1			3
H2325	Eastern Zhou	8	0.2															1		1					1
H2329	Eastern Zhou	5	0.1
H2444	Eastern Zhou	7	0.3						4			4					4			4					8
H2448	Eastern Zhou	10	0.5							2		2					1	3		4					6
H2449	Eastern Zhou	12	0.1
H2462	Eastern Zhou	8	0.3						1			1													1
H2466	Eastern Zhou	6	0.2						1			1					1	6		7		1		1	9
H2467②	Eastern Zhou	9	0.7						5			5					1			1					6					1					1												2
H2472	Eastern Zhou	10	2.2						4			4													4
H2482	Eastern Zhou	11	2.9						9	8		17						11		11					28											5		1						6			7
H2485	Eastern Zhou	5.5	0.1
H2500	Eastern Zhou	8	0.2																																												3
H2502	Eastern Zhou	10	0.8						1			1													1											1								1
H2503	Eastern Zhou	11	0.2
H2507	Eastern Zhou	10	0.7							1		1			1	1									2													1						1
H2510	Eastern Zhou	11	4						18	5	5	28					3			3					31									1	1	1								1			5
H2511	Eastern Zhou	7.5	0.1						1			1													1																						2
H2512	Eastern Zhou	9	0.2							3		3													3
H2524	Eastern Zhou	9	1.3
H2525	Eastern Zhou	9	0.2
H2526	Eastern Zhou	10	0.2																																	2								2
H2530	Eastern Zhou	8	0.1
H2532	Eastern Zhou	9.5	0.2						1			1					1			1					2																						2
H2533	Eastern Zhou	8	0.4
H2536	Eastern Zhou	9	0.6							1		1													1																						1
H2538	Eastern Zhou	8	0.2																																												5
H2541	Eastern Zhou	11	3.8				1	1	1			1													2
H2546	Eastern Zhou	10	2.1						5			5						1		1					6
H2548	Eastern Zhou	10	0.3						1			1													1
H2549	Eastern Zhou	7	0.1																																	1								1			2
H2555	Eastern Zhou	9	0.2						1			1													1
H2561	Eastern Zhou	7	2.3						13		3	16					5			5					21																						2
H2562	Eastern Zhou	9	0.8						3			3					2			2					5
H2566	Eastern Zhou	8	0.2
H2573	Eastern Zhou	8	2.7						10		6	16					1			1		2		2	19														2					2			1
H2576	Eastern Zhou	9	4.2						14			14					13	7		20					34											1								1
H2577	Eastern Zhou	8	0.2						5			5													5											2								2			3
H2581	Eastern Zhou	10	0.2						1			1													1											1								1
H2582	Eastern Zhou	10	0.1																																												1
H2583	Eastern Zhou	9	0.4						6		4	10					3			3					13																1			1			6
H2584	Eastern Zhou	10	0.1																																												3
H2589	Eastern Zhou	11	13.2				1	1	48	10	14	72					5	11		16					89
H2592	Eastern Zhou	7.5	0.1
H2595	Eastern Zhou	8.5	0.1														1			1					1											3								3				5
H2596	Eastern Zhou	8	0.1																																					1				1
H2597	Eastern Zhou	9	2.1	1	1			2																	2																							1
H2599	Eastern Zhou	8	1.1						1			1													1
H26	Eastern Zhou	9	0.2						1			1					6	7		13					14
H2601	Eastern Zhou	9.5	0.8
H2602	Eastern Zhou	8.5	0.2							1		1						1		1					2
H2605	Eastern Zhou	8	0.1														1			1					1
H2606	Eastern Zhou	9	0.5															1		1					1
H2607	Eastern Zhou	9	0.1																																												1
H2608	Eastern Zhou	8	0.2						3			3					1	1		2					5																						1
H2609	Eastern Zhou	10	0.5						1			1					3			3					4
H2612	Eastern Zhou	11	0.5						15			15					6			6					21											2								2			1
H2617	Eastern Zhou	9.5	0.2						1			1					7			7					8																						3
H2622	Eastern Zhou	8	0.3
H2628	Eastern Zhou	10	0.2															1		1					1
H2648	Eastern Zhou	10	3.6						15		5	20					1	1		2					22											1								1			2
H2667	Eastern Zhou	10	0.9															1		1					1																						1
H2672	Eastern Zhou	7	0.1
H2676	Eastern Zhou	6	1.3
H2677	Eastern Zhou	8	0.2														1			1					1
H2688	Eastern Zhou	8.5	0.2						3			3					1			1					4				1						1
H2689	Eastern Zhou	5	0.3						2			2					1			1					3
H27	Eastern Zhou	8	0.1
H270②	Eastern Zhou	8	1.8						8			8					4	13		17			1	1	26
H2708	Eastern Zhou	7	0.2										1			1									1
H2709	Eastern Zhou	8	0.1
H2712	Eastern Zhou	10	0.1
H2713	Eastern Zhou	10	0.1															3		3					3
H2714	Eastern Zhou	6	0.1
H2717	Eastern Zhou	11	0.1						1			1													1
H2719	Eastern Zhou	8	0.1						2			2					3	1		4					6
H2720	Eastern Zhou	7	0.1
H2721	Eastern Zhou	8	0.1
H2722	Eastern Zhou	7	0.1
H2723	Eastern Zhou	8	0.1
H2730	Eastern Zhou	8	0.2
H2731	Eastern Zhou	10	0.2
H2734	Eastern Zhou	8.5	0.1															1		1					1
H2735	Eastern Zhou	8	0.1
H274	Eastern Zhou	8	0.7						10			10									1				11											1								1
H2741	Eastern Zhou	7	0.2														4	4		8					8
H2751	Eastern Zhou	7	0.1
H2752	Eastern Zhou	7	0.1														1			1					1
H2753	Eastern Zhou	8	0.1						2	1		3													3
H2754	Eastern Zhou	8.5	0.4							2		2					2			2					4													1						1			5	2
H2756	Eastern Zhou	8	0.1
H2757	Eastern Zhou	8	0.1															2		2					2
H2758	Eastern Zhou	8	0.3														7			7					7
H2762	Eastern Zhou	8	0.8						11			11					6			6					17
H2763	Eastern Zhou	8	0.1
H2768	Eastern Zhou	8	0.1
H2770	Eastern Zhou	22	1.7														10	20		30					30		3			2					5
H2771	Eastern Zhou	8	0.1						15			15													15
H2772	Eastern Zhou	7	0.2														11	11		22					22
H2774	Eastern Zhou	10	0.1																									1							1
H2777	Eastern Zhou	6	0.6		12			12					2			2									14
H2778	Eastern Zhou	10	0.3						1			1					2			2					3
H2781	Eastern Zhou	8	0.2															7		7					7				1						1										1
H2793	Eastern Zhou	10	0.7						3			3					1			1					4
H28	Eastern Zhou	16	1.3						45	15		60	1			1	15	11		26					87											9	1							10
H2820	Eastern Zhou	10	0.6						3			3					8	6		14					17
H2844	Eastern Zhou	9	0.5						3			3					2	3	1	6					9
H2849	Eastern Zhou	10	0.1																															1	1
H2890	Eastern Zhou	9	0.1							1		1													1
H2898	Eastern Zhou	5	0.1
H2908	Eastern Zhou	7	0.1
H316	Eastern Zhou	11	0.3
H322	Eastern Zhou	16	9.5						93	71		164					85	204		289			1	1	454											7						2		9			4
H323	Eastern Zhou	9	0.1						1			1													1
H333	Eastern Zhou	8	0.1
H339	Eastern Zhou	8	0.1														1	2		3					3
H345	Eastern Zhou	8	1.2						14			14					2			2					16
H352	Eastern Zhou	8	0.1
H356	Eastern Zhou	8	0.1														3			3					3
H357	Eastern Zhou	8	0.2															5		5					5
H364	Eastern Zhou	8	0.1
H366	Eastern Zhou	8	0.1															1		1					1
H368	Eastern Zhou	8	1.2						10			10					1			1					11
H369	Eastern Zhou	8	0.1
H372	Eastern Zhou	8	1.2						8			8					5	19		24		1		1	33
H373	Eastern Zhou	8	4						5			5					3	10		13					18			1							1												2
H374	Eastern Zhou	8	0.8														2	8		10			3	3	13			1							1
H376	Eastern Zhou	8	0.1															1		1					1
H378	Eastern Zhou	8	0.2															1		1					1
H385	Eastern Zhou	8	0.2															4		4					4
H386	Eastern Zhou	8	0.1														1			1					1
H388	Eastern Zhou	8	0.3														1	10		11					11
H396	Eastern Zhou	8	0.2						5	2		7					5	5		10					17
H399	Eastern Zhou	8	0.1
H401	Eastern Zhou	8	0.1
H4016	Eastern Zhou	9	0.4						2	2		4					4	12		16					20
H405	Eastern Zhou	8	0.1	1				1									3	7		10					11
H413	Eastern Zhou	8	0.2
H43	Eastern Zhou	8	0.4						1			1					2			2					3
H430	Eastern Zhou	15	0.1						1			1													1											1								1
H432	Eastern Zhou	11	0.2
H433	Eastern Zhou	7	0.2															1		1					1
H436	Eastern Zhou	11	0.1														1			1			1	1	2
H438	Eastern Zhou	14	0.3															6		6			1	1	7
H445	Eastern Zhou	10	0.1
H451	Eastern Zhou	12	0.3						1			1					1	1		2			1	1	4
H465	Eastern Zhou	4	0.1															1		1					1
H468	Eastern Zhou	14	0.1						1			1					1	4		5					6
H469	Eastern Zhou	20	0.5														2	4		6					6
H471	Eastern Zhou	8	0.9						1			1						3		3					4
H472	Eastern Zhou	13	4.4										1			1		2		2					3
H473	Eastern Zhou	12	1.5						5			5						1		1					6											5								5			1
H477	Eastern Zhou	10	0.2															1		1					1
H478	Eastern Zhou	24	4						35			35						6		6					41					1					1	2								2
H479	Eastern Zhou	7	0.5						4			4						7		7					11
H479②	Eastern Zhou	10	1.9						16	18		34	3			3	38	105		143		7		7	187											8		1						9			6
H481	Eastern Zhou	13	0.2						8			8					3	5		8					16
H48③	Eastern Zhou	8	1.1						8	7		15					4			4					19
H487	Eastern Zhou	11	0.1						1			1						4		4					5
H488	Eastern Zhou	10	0.2														2			2					2																						1
H490	Eastern Zhou	11	0.4						1			1					1			1					2																						1
H492	Eastern Zhou	13	0.2															4		4					4
H494	Eastern Zhou	9	0.3						11			11						15		15			1	1	27											3								3
H495	Eastern Zhou	11	0.1						7			7						3		3					10
H497	Eastern Zhou	8	0.2						2	4		6					1			1					7
H499	Eastern Zhou	11	0.2														1	7		8					8																						2
H514	Eastern Zhou	15	0.1														3			3		1		1	4
H515	Eastern Zhou	12	0.2						3			3						2		2			1	1	6																						1
H517	Eastern Zhou	12	0.4						9			9						27		27					36
H522	Eastern Zhou	21	49						41	30	9	80						13		13		2	4	6	99											7								7			19
H523	Eastern Zhou	13	0.1															1		1					1
H524	Eastern Zhou	10	0.2
H525	Eastern Zhou	5	0.3														1	2		3		1		1	4
H526	Eastern Zhou	9	0.1
H528	Eastern Zhou	4	0.1
H529	Eastern Zhou	11	0.2
H531	Eastern Zhou	14	0.4						14	4		18					2	5		7			1	1	26
H532	Eastern Zhou	11	0.2														2			2					2
H535	Eastern Zhou	13	0.1										1			1									1																						1
H537	Eastern Zhou	7	0.1
H538	Eastern Zhou	12	0.2															2		2					2
H539	Eastern Zhou	14	2						116	33		149					7			7			1	1	157
H541	Eastern Zhou	11	0.2															1		1					1								1		1
H543	Eastern Zhou	10	2.4						7			7					1			1					8																						2
H544	Eastern Zhou	11	0.3						3			3					2	2		4					7											1								1
H545	Eastern Zhou	10	1						7			7													7
H546	Eastern Zhou	6	1.5						2			2						2		2					4			1							1
H547	Eastern Zhou	11	1.1							4		4					2	13		15					19																						5
H55	Eastern Zhou	8	0.3						2			2					9			9					11
H551	Eastern Zhou	8	0.1														2			2					2
H553	Eastern Zhou	11	0.2						1			1						1		1					2
H568	Eastern Zhou	12	0.2															1		1					1
H569	Eastern Zhou	7	0.1							8		8					2	3		5					13											1								1
H570	Eastern Zhou	8	0.3														3	5		8					8
H571	Eastern Zhou	10	0.8						10			10					6	30		36	16				62
H574	Eastern Zhou	9	0.4						1			1						2		2					3
H576	Eastern Zhou	13	1							1		1						2		2					3
H578	Eastern Zhou	11	0.7	3				3	40			40					17	74		91					134																						1
H579	Eastern Zhou	21	0.4						4			4						3		3			1	1	8				1						1
H580	Eastern Zhou	11	0.1							1		1													1
H581	Eastern Zhou	12	0.2
H584	Eastern Zhou	10	0.2														1	3		4					4
H587	Eastern Zhou	12	0.7						2			2					9	9		18					20
H59	Eastern Zhou	12	0.3						1			1					6	6		12					13											1								1
H591	Eastern Zhou	9	0.2						4			4													4
H592	Eastern Zhou	12	0.4						1			1					1			1					2
H596	Eastern Zhou	7	0.2						2			2						1		1					3
H599	Eastern Zhou	8	0.1
H600	Eastern Zhou	12	0.3														2			2			1	1	3																						1
H601	Eastern Zhou	10	1.1										1			1									1											2								2			7
H604	Eastern Zhou	10	1.2						1			1						2		2					3
H606	Eastern Zhou	11	0.2							2		2													2						1				1
H607	Eastern Zhou	10	0.4						1	3		4					1	3		4					8
H609	Eastern Zhou	13	0.2																																												1
H610	Eastern Zhou	6	0.4														3	5		8					8
H611	Eastern Zhou	10	0.3						1			1													1											1								1
H613	Eastern Zhou	12	0.1
H615	Eastern Zhou	11	2.7														4	10		14					14											3								3			7
H619	Eastern Zhou	14	0.2																																	2								2			3
H622	Eastern Zhou	10	0.1
H623	Eastern Zhou	10	0.3						1			1					3	3		6					7											5								5
H624	Eastern Zhou	9	0.1
H626	Eastern Zhou	12	39.8						130		32	162						10		10		2		2	174					1					1	46								46
H630	Eastern Zhou	10	0.1						3			3						1		1					4
H635	Eastern Zhou	10	0.1						1			1					1			1					2											1								1
H636	Eastern Zhou	9	0.2							1		1					1			1					2											1								1
H637	Eastern Zhou	11	0.8						8	9		17					2	2		4					21
H641	Eastern Zhou	7	4.3						6			6					1	1		2					8
H644	Eastern Zhou	8	1.9						1			1					1			1					2
H645	Eastern Zhou	12	0.2						5			5					2			2					7
H646	Eastern Zhou	10	0.2						1			1					1			1					2
H647	Eastern Zhou	9	0.1
H648	Eastern Zhou	8	0.1
H650	Eastern Zhou	8	0.2						1			1					2			2					3								7		7												1
H651	Eastern Zhou	11	0.3	1				1	3			3						7		7					11
H652	Eastern Zhou	23	1.4						7			7					54	106		160					167
H654	Eastern Zhou	11	0.4						1			1					2			2					3
H655	Eastern Zhou	10	0.2						1			1					1	2		3					4
H656	Eastern Zhou	10	0.3						2			2					1			1			1	1	4
H657	Eastern Zhou	14	2.3						4			4					2	10		12					16
H658	Eastern Zhou	12	0.2
H659	Eastern Zhou	14	4.7						1			1													1
H660	Eastern Zhou	12	0.4						4			4					4	4		8					12
H662	Eastern Zhou	14	0.2						4			4													4
H663	Eastern Zhou	12	0.2						1			1													1
H666	Eastern Zhou	10	1.2						29			29					6	20		26					55											8								8			2
H667	Eastern Zhou	10	0.1
H681	Eastern Zhou	11	0.6						6			6						5		5					11
H683	Eastern Zhou	9	0.1															3		3					3
H684	Eastern Zhou	5	0.1							1		1													1
H692	Eastern Zhou	9	0.3						2			2													2
H698	Eastern Zhou	13	0.1																																	1								1
H702	Eastern Zhou	8															13			13					13
H703	Eastern Zhou	10	0.4						3			3					40			40					43
H704	Eastern Zhou	11	0.8						5			5	1			1	3			3					9
H705	Eastern Zhou	12	0.5														4			4					4
H707	Eastern Zhou	10	0.9						24			24					57			57			1	1	82											2								2
H709	Eastern Zhou	12	0.4							1		1					3			3					4
H710	Eastern Zhou	11	0.1														3			3					3
H712	Eastern Zhou	9	0.1
H715	Eastern Zhou	10	0.1														1			1					1
H717	Eastern Zhou	13	1.8						159			159													159											1								1
H721	Eastern Zhou	11	0.5						6	5		11						10		10					21
H74	Eastern Zhou	16	0.5						1			1													1
H75	Eastern Zhou	16	0.2														1			1					1																					1
H790	Eastern Zhou	13	0.1						1			1													1
H913	Eastern Zhou	8	3						2			2					1	2		3					5
H921	Eastern Zhou	8	0.1
H974	Eastern Zhou	8	1						2			2					4			4					6
H976	Eastern Zhou	8	0.3						2			2						5		5			1	1	8											2								2
H979	Eastern Zhou	8	0.6						10			10					13	17		30					40																						1
H980	Eastern Zhou	8	0.4						11			11													11											2								2			1
H983	Eastern Zhou	8	0.6
H985	Eastern Zhou	10	0.6						5			5						1		1					6																						16
H990	Eastern Zhou	8	0.3						5			5					17	22		39					44
J1	Eastern Zhou	8	0.2															1		1					1
J10	Eastern Zhou	10	0.6						2			2					8	8		16					18
J14	Eastern Zhou	10	0.1
J15	Eastern Zhou	8	0.3						2			2					1			1					3
J16①	Eastern Zhou	19	0.9						168	52		220	8			8	17	20	1	38					266											12	5							17
J16③	Eastern Zhou	8	1.1						9			9					61	59		120					129
J20	Eastern Zhou	8	0.1														1			1					1
J26	Eastern Zhou	8	0.2						2			2					1			1					3				1						1
J28	Eastern Zhou	9	0.2
J29	Eastern Zhou	8	0.1																															1	1	2								2
J30	Eastern Zhou	8	0.7						1			1													1																							1
J32①	Eastern Zhou	8	0.2														1	1		2					2
J32④	Eastern Zhou	8	2						44	17	3	64						1		1					65				1						1	2								2
J35①	Eastern Zhou	8	0.5						12	11	2	25					10	15		25					50
J35②	Eastern Zhou	8	0.1														2			2					2
J36①	Eastern Zhou	8	0.1														1			1					1
J36②	Eastern Zhou	8	0.4														1	1		2			2	2	4
J39	Eastern Zhou	8	0.4						7	9		16	1			1		2		2		1		1	20													1						1
J4	Eastern Zhou	16	0.3
J40	Eastern Zhou	8	0
J40②	Eastern Zhou	8	0						1			1													1																						1
J42	Eastern Zhou	1	3		2			2	150		9	159	1			1	10			10		1		1	173													1						1			1
J43①	Eastern Zhou	13	1.8						10			10													10
J66	Eastern Zhou	7	2.3						46			46					13			13			3	3	62
J7	Eastern Zhou	16	0.7						1			1	1			1		5		5					7
J73	Eastern Zhou	10	0.6						3			3					2			2					5											1								1
J75	Eastern Zhou	6	0.4						3			3													3
J81	Eastern Zhou	10	1.6						86			86					71			71					157												1							1
Y4	Eastern Zhou	23	0.5						2	1		3					1			1					4
Y5	Eastern Zhou	13	0.1						2	1		3													3
Y8	Eastern Zhou	16	0.3						1			1													1
H1035④	Han	5
H1063	Han	11								1		1						1		1					2
H1081	Han	7
H1137	Han	8
H1385	Han	10			1			1																	1
H1392	Han	7							2			2						1		1					3
H1395	Han	7																																				1						1
H1399	Han	5			1			1																	1
H1407	Han	6
H1411	Han	8																4		4					4																						1
H1430	Han	8																1		1					1
H1445	Han	8
H1830	Han	5
H1843	Han	7.5
H1867	Han	7							1			1					1	1		2					3
H2477	Han	12																1		1					1
G39	Han or later	8		3	7			10	4			4					10	45		55	4				73
H1032	Han or later	10
H2306	Han or later	11
H2478	Han or later	12															2			2					2
H2481	Han or later	13.5							1			1													1																						1
H2501	Han or later	12							1			1					1			1					2
H2702	Han or later	7
H2725	Han or later	6
In total		7288.2	546.73	21	37	1	2	61	2655	630	124	3409	236	172	11	419	1243	1750	3	2996	27	32	39	71	6983	6	3	5	8	5	1	1	10	4	43	214	14	16	2	1	5	9	70	331	4	2	307	9	1
																																				0.231853
																																												0.646526			0.332611
					绝对数量（去异常值）	稻	粟	黍	小麦	大麦	大豆	合计
					仰韶	0	4	5	1	0	0	10
					石家河	7	93	3	11	2	0	116
					龙山	12	134	18	16	0	2	182
					东周	30	3104	28	2900	21	69	6152
					汉	12	10	0	68	4	0	94
[truncated: 17 more columns]
